# Supplementary material for: Facile Green, Room-Temperature Synthesis of Gold Nanoparticles Using Combretum erythrophyllum Leaf Extract: Antibacterial and Cell Viability Studies against Normal and Cancerous Cells
Source: Antibiotics (Basel). 2021 Jul 22;10(8):893. doi: 10.3390/antibiotics10080893 (PMC8388653; doi:10.3390/antibiotics10080893)
Supplement: Supplementary file 1 [file antibiotics-10-00893-s001.zip]

Archive with 1 entries (1 files):
- antibiotics-1292627-supplementary.pdf
